# Supplementary material for: Perioperative onset of acquired von Willebrand syndrome: Comparison between HVAD, HeartMate II and on-pump coronary bypass surgery
Source: PLoS One. 2017 Feb 24;12(2):e0171029. doi: 10.1371/journal.pone.0171029 (PMC5325196; doi:10.1371/journal.pone.0171029)
Supplement: S1 File — (XLSX) [file pone.0171029.s001.xlsx]

## Sheet: HMII
	ID	VAD-Type	Age	30 days Mortality	ITT	sex 1: f, 0: m	Hight in cm	Height in m	Weight in Kg	BMI kg/m2	BSA	Pre-Op Data	ICM	DCM	Valvular	NYHA 1: I, 2:II,3:III, 4:iV	DM 0: no 1: Insulin dependency 2: oral medication	DMID	DMIND	EF	peripheral artery disease 0: no, 1:yes	cerbrovascular disease 0:no, 1: yes	Nicotine 0=no, 1=yes	art. Hypertony	TIA in medical history 0: no, 1: yes	Stroke in medical history 0: no, 1: yes with neurological dysfunction 2: yes, without dysfunction	Hyperlipoproteinaemy	Kidney insuf. Grade 1-4	Pre-Op Dialysis	last pre-Op Creatinin mg/dL	COPD Grade I-IV	Restrective lung disease	Pulmonal Hypertension 0=no, 1=yes	Arrhythmia, 0: no, 1: atrial fibrillation, 3: other	Atrial fibrillation	pre-Op invasive Ventilation 0=no, 1=yes	IABP Pre-Op 0=no, 1=yes	ECMO-Pre-OP 0=no, 1=yes	Cardiac Surgery in medical history	prior PCI with Stenting 0=no, 1=yes	Status at arrival. 1.STEMI 2.NSTEMI 3. Unstable AP 4. Stabale AP 5. Decompensated Heart failure 6. other symptoms	EuroSCORE II	INTERMACS-Score	NYAH I	NYHA II	NYHA III	NYHA IV	Pre-Op Laboratory	LDH (U/L)
1	IV01	HMII	50	0	BTT	1	172	1.72	70	23.6614	1.82878		1	0	0	4	0	0	0	15	0	0	1	1	0	0	0	0	0		0	0	0	1	1	1	0	1	1	0	6	32	1	1	0	0	0		760
2	IV05	HMII	49	0	DT	0	176	1.76	84	27.1178	2.02649		0	1	0	3	0	0	0	20	0	0	0	0	0	0	0	0	0	0	0	0	1	0	0	0	0	0	0	1	5	6.87	3	0	0	1	0		420
3	IV07	HMII	67	0	BTC	0	176	1.76	97	31.3146	2.17766		1	0	0	3	1	1	0	19	1	0	1	1	0	0	1	0	0	0	0	0	1	2	0	0	0	0	0	1	4	5.78	3	0	0	1	0		240
4	IV10	HMII	55	0	BTC	0	175	1.75	75	24.4898	1.90941		1	0	0	3	0	0	0	20	0	0	1	1	0	0	0	0	0	0	0	0	0	0	0	0	0	0	0	0	5	8.43	2	0	1	0	0		419
5	IV11	HMII	58	0	DT	0	172	1.72	76	25.6896	1.90555		1	0	0	3	1	1	0	21	0	0	0	1	0	0	0	0	0	0	0	0	0	1	1	0	0	0	0	0	5	5.32	3	0	0	1	0		180
6	IV13	HMII	71	0	DT	0	170	1.7	75	25.9516	1.88193		0	1	0	4	0	0	0	25	0	0	0	1	0	0	1	2	0		2	0	1	0	0	0	0	0	1	1	5	13.02	3	0	0	1	0		275
7	IV14	HMII	66	0	BTD	0	183	1.83	108	32.2494	2.34307		1	0	0	3	1	1	0	23	0	1	1	1	0	0	1	0	0	0.96	0	0	0	0	0	0	0	0	0	0	4	8.09	4	0	0	0	1		184
8	IV15	HM II	67	0	BTD	0	176	1.76	91	29.3776	2.10924		1	0	0	3	0	0	0	30	0	0	0	1	0	0	1	0	0	0.97	0	0	0	0	0	0	0	0	0	1	6	5.57	4	0	0	0	1		124
9	IV16	HM II	66	1	BTC / BTT	0	172	1.72	82	27.7177	1.97934		0	1	0	3	1	1	0	23	0	0	1	1	0	0	0	3	0	1.74	3	0	1	2	0	0	0	0	0	0	6	9.55	3	0	0	1	0		267
10	IV17	HM II	51	1	BTT	0	165	1.65	91	33.4252	2.04226		1	0	0	4	0	0	0	15	0	0	0	0	0	0	1	0	0	0.63	0	0	1	2	0	0	0	0	0	0	6	10.11	2	0	1	0	0		240
11	IV18	HM II	61	0	BTT	0	160	1.6	50	19.5312	1.49071		0	1	0	3	1	1	0	15	0	0	1	0	0	0	1	0	0	0.67	0	0	1	0	0	0	0	0	0	0	4	7.02	3	0	0	1	0		242
12	IV20	HM II	65	0	DT	0	180	1.8	76	23.4568	1.94936		1	0	0	3	0	0	0	28	0	0	1	1	0	0	1	0	0	1.13	1	0	1	2	0	0	0	0	0	0	2	3.65	4	0	0	0	1		201
13	IV21	HM II	63	0	BTC	0	170	1.7	71	24.5675	1.83106		1	0	0	3	0	0	0	20	0	0	1	0	0	0	1	0	0	1.12	2	0	0	0	0	0	0	0	1	1	6	2.9	4	0	0	0	1		195
																	5	5	0	274	1	1	8	9	0	0	8	5	0	7.22	8	0	7	10	2				3	5				1	2	6	4
										26.8115			9	4						21.0769																						7.1925
										3.79971										4.54823																						2.73265
[truncated: 58 more columns]

## Sheet: HVAD
		VAD-Type	Age	30 Motralität	Overall Mortality	ITT	sex 1: f, 0: m	Hight in cm	Height in m	Weight in Kg	BMI kg/m2	BSA	Pre-Op Data	ICM	DCM	Valvular	NYHA 1: I, 2:II,3:III, 4:iV	DM 0: no 1: Insulin dependency 2: oral medication	EF	peripheral artery disease 0: no, 1:yes	cerbrovascular disease 0:no, 1: yes	Nicotine 0=no, 1=yes	art. Hypertony	TIA in medical history 0: no, 1: yes	Stroke in medical history 0: no, 1: yes with neurological dysfunction 2: yes, without dysfunction	Hyperlipoproteinaemy	Kidney insuf. Grade 1-4	Pre-Op Dialysis	COPD Grade I-IV	Restrective lung disease	Pulmonal Hypertension 0=no, 1=yes	Arrhythmia, 0: no, 1: atrial fibrillation, 3: other	Pre-Op Anticoagulation	pre-Op invasive Ventilation 0=no, 1=yes	IABP Pre-Op 0=no, 1=yes	ECMO-Pre-OP 0=no, 1=yes	Cardiac Surgery in medical history	prior PCI with Stenting 0=no, 1=yes	Status at arrival. 1.STEMI 2.NSTEMI 3. Unstable AP 4. Stabale AP 5. Decompensated Heart failure 6. other symptoms	EuroSCORE II	INTERMACS-Score	I	II	III	IV	Pre-Op Laboratory	LDH (U/L)	AST (U/l)	ALT (U/l)
1	IV02	HVAD	75	0	0	DT	1	168	1.68	64	22.6757	1.7282		1	0	0	4	0	20	0	0	0	1	0	0	0	0	0	0	0	0	1	0	0	1	0	0	0	1	18.07	2	0	1	0			299
2	IV03	HVAD	60	0	1	BTT	0	176	1.76	62	20.0155	1.74101		1	0	0	3	0	19	0	0	1	1	0	0	0	3	0	2	0	0	1	1	0	0	0	0	0	4	7.63	3	0	0	1			258		35
3	IV04	HVAD	67	0	1	DT	0	174	1.74	75	24.7721	1.90394		1	1	0	3	1	19	0	0	1	1	0	0	0	3	0	2	0	0	1	1	0	0	0	0	1	4	3.5	3	0	0	1			239	36	30
4	IV06	HVAD	65	1	1	DT	0	163	1.63	57	21.4536	1.6065		1	0	0	4	0	15	0	0	0	1	0	0	1	4	0	0	0	0	1	0	0	0	0	0	1	3	4.73	3	0	0	1			198	27	28
5	IV08	HVAD	60	0	0	BTC	1	178	1.78	51	16.0965	1.58798		1	0	1	4	0	20	1	1	1	1	0	0	1	0	0	3	0	1	0	0	0	0	0	0	1	5	11.4	3	0	0	1			202	24	15
6	IV12	HVAD	80	0	1	BTC	0	182	1.82	70	21.1327	1.88119		1	0	0	3	1	18	0	0	1	1	0	0	0	0	0	0	0	0	1	0	0	0	0	0	1	4	5.53	4	0	0	0			147
7	IV19	HVAD	66	0	0	DT	0	174	1.74	75	24	1.90394		0	1	0	3	0	15	1	0	0	1	0	0	0	1	0	1		1	0	0	0	0	0	1	0	4	19.9	3	0	0	1			198
8	IV22	HVAD	68	1	1	DT	1	170	1.7	55	19.0311	1.61159		0	1	0	4	0	15	0	0	0	0	0	0	0	0	0	0	0	1	0	1	0	0	0	1	0	5	11.2	3	0	0	1			365	51	34
				2										6	3				17.625	2	1											5	3	0	1	0	2	4				1	1	6
											21.1472								2.11763																					10.245
											2.62148																													5.71922
[truncated: 56 more columns]

## Sheet: CABG
	ID	Age	30 Motralität	sex 1: f, 0: m	Hight in cm	Height in m	Weight in Kg	BMI kg/m2	BSA	Pre-Op Data	Aortic valve stenosis	Aortic valve insuff.	Mitral insuff.	Mitral stenosis	Tricuspid insuff.	Aortic Aneurysma	X- Vessel Disease	NYHA 1: I, 2:II,3:III, 4:iV	DMID	DMNID	EF	peripheral artery disease 0: no, 1:yes	cerbrovascular disease 0:no, 1: yes	nictonie 0=no, 1=yes	art. Hypertony	TIA in medical history 0: no, 1: yes	Stroke in medical history 0: no, 1: yes with neurological dysfunction 2: yes, without dysfunction	Hyperlipoproteinaemy	Kidney insuf. Grade 1-4	Pre-Op Dialysis	COPD Grade I-IV	Restrective lung disease	Pulmonal Hypertension 0=no, 1=yes	Arrhythmia, 0: no, 1: atrial fibrillation, 3: other	Pre-Op Anticoagulation	pre-Op invasive Ventilation 0=no, 1=yes	IABP Pre-Op 0=no, 1=yes	ECMO-Pre-OP 0=no, 1=yes	Prior Aortic surgery	Prior Mitralsurgery	Combi Surgery	Prior PCI and stenting; 0: no, 1: yes	Status at arrival. 1.STEMI 2.NSTEMI 3. Unstable AP 4. Stabale AP 5. Decompensated Heart failure 6. other symptoms	EuroSCORE II	Pre-OP Laboratory	LDH (U/L)	Hemoglobin (g/l)	Leukocytes (G/l)	Thrombocytesl (G/l)
	CABG-1	62	0	0	169	1.69	88	30.8112	2.06134		0	0	0	0	0	0	3-V-D	2	0	1	61	0	0	0	1	0	0	0	0	0	0	0	0	0	0	0	0	0	0	0	0	0	4	0.83		164	14.8	3.9	94
	CABG-2	75	0	0	174	1.74	84	27.7447	2.04353		0	0	0	0	0	0	3-V-D	4	0	0	39	0	0	0	0	0	0	0	0	0	0	0	0	1	0	0	0	0	0	0	0	1	6	4.09		202	14	6.7	175
	CABG-3	70	0	0	183	1.83	67	20.0066	1.87167		0	0	0	0	0	0	3-V-D	2	0	0	43	1	1	1	1	0	0	0	0	0	0	0	0	0	0	0	0	0	0	0	0	0	4	1.93		203	15.8	8.5	312
	CABG-4	59	0	0	186	1.86	106	30.6394	2.37342		0	0	0	0	0	0	3-V-D	3	0	1	37	1	1	1	0	0	0	0	0	0	0	0	0	0	0	0	0	0	0	0	0	0	3	2.43		226	14.4	8.2	257
	CABG-5	80	0	1	150	1.5	51	22.6667	1.47842		0	0	0	0	0	0	3-V-D	2	1	0	50	0	1	0	1	0	0	1	0	0	0	0	0	0	0	0	0	0	0	0	0	0	4	3.65		242	12.2	6.2	207
	CABG-6	77	0	1	164	1.64	60	22.3081	1.67673		0	0	0	0	0	0	2-V-D	3	1	0	70	0	1	0	0	0	0	1	0	0	0	0	0	0	0	0	0	0	0	0	0	0	3	4.05		227	11.2	7.6	262
	CABG-7	60	0	1	168	1.68	67	23.7387	1.79332		0	0	0	0	0	0	3-V-D	3	0	0	55	1	1	1	0	0	0	0	0	0	0	0	0	0	0	0	0	0	0	0	0	1	4	1.36		244	13.9	9.2	229
	CABG-8	69	0	1	157	1.57	70	28.3987	1.772		0	0	0	0	0	0	2-V-D	2	0	0	62	0	0	0	1	0	0	1	0	0	0	0	0	0	0	0	0	0	0	0	0	0	3	0.89		280	14.7	7.3	245
	CABG-9	53	0	0	176	1.76	73	23.5666	1.91595		0	0	1	0	0	0	3-V-D	4	0	1	19	1	0	0	1	0	0	0	0	0	0	0	0	1	0	0	0	0	0	0	0	1	5	5.19		205	12.8	4.9	202
	CABG-10	67	0	0	178	1.78	105	33.1398	2.31084		0	0	0	0	0	0	3-V-D	3	1	0	50	1	1	0	1	0	0	1	0	0	0	0	0	0	0	0	0	0	0	0	0	0	4	1.9		216	13	7.9	274
	CABG-12	64	0	0	174	1.74	84	27.7447	2.04353		0	0	0	0	0	0	3-V-D	4	0	0	39	0	0	0	0	0	0	0	0	0	0	0	0	1	0	0	0	0	0	0	0	1	6	4.09		202	14	6.7	175
	CABG-11	79	0	0	160	1.6	70	27.3437	1.78885		0	0	0	0	0	0	3-V-D	2	0	0	67	0	1	0	0	0	0	0	0	0	0	0	0	0	0	0	0	0	0	0	0	0	4	2.2		189	15.8	6.2	288
	CABG-13	69	0	1	164	1.64	60	22.3081	1.67673		0	0	0	0	0	0	2-V-D	3	1	0	70	0	1	0	0	0	0	1	0	0	0	0	0	0	0	0	0	0	0	0	0	0	3	4.05		227	11.2	7.6	262
								#DIV/0!	0
								3.85014	0												14.1264																							1.44317			1.32717	1.44998	57.5389
								#DIV/0!	0
								#DIV/0!	0
								#DIV/0!	0
								#DIV/0!	0
								#DIV/0!	0
								#DIV/0!	0
								#DIV/0!	0
								#DIV/0!	0
								#DIV/0!	0
								#DIV/0!	0
								#DIV/0!	0
								#DIV/0!	0
								#DIV/0!	0
								#DIV/0!	0
								#DIV/0!	0
								#DIV/0!	0
								#DIV/0!	0
								#DIV/0!	0
								#DIV/0!	0
								#DIV/0!	0
								#DIV/0!	0
								#DIV/0!	0
								#DIV/0!	0
									0
[truncated: 34 more columns]
